# Supplementary material for: Observations of fine coronal structures with high-order solar adaptive optics
Source: Nat Astron. 2025 May 27;9(8):1148–57. doi: 10.1038/s41550-025-02564-0 (PMC12360950; doi:10.1038/s41550-025-02564-0)
Supplement: Supplementary file 14 — Speckle reconstructed frame. [file 41550_2025_2564_MOESM14_ESM.fits]

SIMPLE  =                    T / file does conform to FITS standard             BITPIX  =                   16 / number of bits per data pixel                  NAXIS   =                    2 / number of data axes                            NAXIS1  =                 2043 / length of data axis 1                          NAXIS2  =                 2043 / length of data axis 2                          EXTEND  =                    T / FITS dataset may contain extensions            COMMENT   FITS (Flexible Image Transport System) format is defined in 'AstronomyCOMMENT   and Astrophysics', volume 376, page 359; bibcode: 2001A&A...376..359H BZERO   =                32768 / offset data range to that of unsigned short    BSCALE  =                    1 / default scaling factor                         DATE    = '2024-05-31'         / Date of Speckle REconstruction                 TIME-OBS= '17:34:30.4'         / Time of reconstructed image                    DATE-OBS= '2024-05-29'         / Date of reconstructed image                    CDELT1  =                0.029 / Pixel Size after Speckle                       CDELT2  =                0.029 / Pixel Size after Speckle                       CTYPE1  = 'E-W ARCS'                                                            CTYPE2  = 'N-S ARCS'                                                            CRVAL1  =                    0                                                  CRVAL2  =                    0                                                  CRPIX1  =                 1024                                                  CRPIX2  =                 1024                                                  XCEN    =                   0.                                                  YCEN    =                   0.                                                  ORIGIN  = 'BBSO    '           / Big Bear Solar Observatory                     INSTRUME= 'PCO Panda'                                                           TELESCOP= 'GST     '           / GST Coude room                                 TARGET  = '        '                                                            IMAGETYP= 'image   '                                                            EXPOSURE=                  1.6 / Exposure time, milliseconds                    SOLAR_P =              -51.375 / Image Rotation angle                           CROTA1  =              -51.375 / Image Rotation angle                           CROTA2  =              -51.375 / Image Rotation angle                           SOLAR_P0=                   0. / Solar P angle, degrees                         CCDTEMP =                 38.6 / CCD temperature, C                             WAVELNTH=                656.3 / Filter wavelength, nm                          SET_ID  =                    4                                                  O_BZERO =                32768 / Original BZERO Value                           COMMENT9= 'Original file'      / bbso_har000_visi_20240529_173430z37.fts.fz     ROI_X0  =                    3 / coord of ROI; original size=2*CRPIX1           ROI_Y0  =                    3 / coord of ROI; original size=2*CRPIX2           ROI_X1  =                 2045 / coord of ROI; original size=2*CRPIX1           ROI_Y1  =                 2045 / coord of ROI; original size=2*CRPIX2           WAVE    = '        '           / ha-Halpha, b/r - blue/red; "125"-1.25A         CREATOR = 'GNU Octave 9.4.0 (FITS package 2.0.0, CFITSIO 4.5)'                  END                                                                                                                                                                                                                                                                                                                                                                                                                                                                                                                                                                                                                                                                                                                                                                                                                                                                                                                                                                                                                                                                                                                                                                                                                                                                                                                                                                                                                                                                                                                                                                                                                                                                                                                                                                                                                                                                                                                                                                                                                                                                                                                                                                                                                                                                                                                             
[truncated: 7,536,837 more chars]
